# Supplementary material for: Sample strategies for quantification of hepatic fat fraction mean MRI in healthy cats during body weight gain
Source: PLoS One. 2020 Nov 12;15(11):e0241905. doi: 10.1371/journal.pone.0241905 (PMC7660519; doi:10.1371/journal.pone.0241905)
Supplement: S1 File — (XLSX) [file pone.0241905.s001.xlsx]

## Sheet: Tabelle1
	OP1_T0_MeanM1_HFF	OP1_T0_MeanM2_P_HFF	OP1_T0_MeanM2_C_HFF	Mean	OP1_T0_M3_ROI1_HFF	OP1_T0_M3_ROI2_HFF	OP1_T0_M3_ROI3_HFF	OP1_T0_M3_ROI4_HFF	OP1_T0_MeanM3_HFF	OP1_T0_MeanM4_HFF	OP1_T0_MeanM5_HFF	OP1_T1_MeanM1_HFF	OP1_T1_MeanM2_P_HFF	OP1_T1_MeanM2_C_HFF	Mean	OP1_T1_M3_ROI1_HFF	OP1_T1_M3_ROI2_HFF	OP1_T1_M3_ROI3_HFF	OP1_T1_M3_ROI4_HFF	OP1_T1_MeanM3_HFF	OP1_T1_MeanM4_HFF	OP1_T1_MeanM5_HFF	OP1_T2_MeanM1_HFF	OP1_T2_MeanM2_P_HFF	OP1_T2_MeanM2_C_HFF	Mean	OP1_T2_M3_ROI1_HFF	OP1_T2_M3_ROI2_HFF	OP1_T2_M3_ROI3_HFF	OP1_T2_M3_ROI4_HFF	OP1_T2_MeanM3_HFF	OP1_T2_MeanM4_HFF	OP1_T2_MeanM5_HFF
Ferrero	3.438	3.59375	2.4825	3.03812	3.73	2.81	3.5	1.89	2.9825	2.34	3.1	4.13733	2.92062	2.695	2.80781	2.53	4.09	1.32	1.21	2.2875	2.4675	2.64438	5.08667	3.19875	3.11	3.15437	4.36	1.1	1.75	3.99	2.8	3.0425	3.57062
Wasabi	5.52533	5.83	5.295	5.5625	5.72	4.03	4.79	4.38	4.73	4.95	5.84625	6.63	6.81125	6.55875	6.685	6.68	7.71	3.72	6.19	6.075	5.335	5.88313	9.84733	10.7425	11.59	11.1662	9.1	9.63	6.11	9.13	8.4925	9.7225	10.2831
Sam	2.76533	2.57313	2.4925	2.53281	2.5	1.37	2.27	3.39	2.3825	2.63	2.5375				#DIV/0!											#DIV/0!
Grisu	3.72067	4.34563	2.855	3.60031	3.96	2.1	2.78	2.42	2.815	3.075	3.085	3.326	3.43	3.63875	3.53438	2.2	0.33	1.23	1.95	1.4275	2.9625	2.62375	4.196	2.96375	3.21875	3.09125	4.48	4.31	2.78	2.47	3.51	2.9625	2.87812
Duplo	3.92933	3.53437	3.70875	3.62156	5.18	1.76	1.49	4.33	3.19	3.045	3.77437	5.42533	6.6625	5.30375	5.98312	4.81	6.34	2.35	3.4	4.225	4.0225	5.42875	5.93133	4.305	5.415	4.86	7.07	4.61	2.49	6.81	5.245	5.4975	5.27188
Raffaello	3.87933	5.81688	3.1875	4.50219	3.17	4.52	3.02	3.02	3.4325	2.9525	3.64812	4.83	3.94938	4.105	4.02719	4.38	4.62	2.31	3.19	3.625	3.4425	3.4625	3.58533	3.83	3.80375	3.81688	4.9	3.81	1.68	0.22	2.6525	3.44	3.145
Chio	4.92	4.445	3.55875	4.00188	3.47	4.56	3.42	5.37	4.205	4.21	4.425	5.32133	4.00938	4.06375	4.03656	5.9	5.29	2.55	2.73	4.1175	3.1725	3.26438	5.90067	5.56312	4.69875	5.13094	8.03	3.41	4.15	5.18	5.1925	5.0975	5.09562
Torino	4.00733	4.505	3.2425	3.87375	4.63	2.33	2.37	3.89	3.305	3.195	3.62875	4.74733	4.13	4.28	4.205	3.76	4.35	1.19	4.99	3.5725	2.6	3.01812	5.50667	4.59938	4.5925	4.59594	5.13	5.4	1.33	3.01	3.7175	4.24	3.8675
Pepo	3.498	3.16375	3.14375	3.15375	1.63	4.07	2.44	2.03	2.5425	2.835	2.23625	4.29333	3.74125	3.33625	3.53875	3.02	3.61	2.1	0.88	2.4025	2.1575	2.74187				#DIV/0!
Lou	3.92667	3.58	4.12	3.85	3.2	3.72	1.4	3.32	2.91	2.605	3.17563	4.574	5.1	4.70375	4.90187	2.17	2.49	2.12	3.37	2.5375	3.755	4.55062	4.28133	4.30938	7.58	5.94469	6.16	2.02	3.11	4.52	3.9525	4.235	3.87562
Miro	2.83	2.49063	2.64875	2.56969	2.1	0.57	1.23	1.76	1.415	1.5575	1.97687	2.25933	1.62	2.07625	1.84813	3.02	1.12	1.9	0.11	1.5375	2.1	2.05	4.30133	3.93562	4.08375	4.00969	2.09	2.33	1.32	4.05	2.4475	2.6575	3.285
Flips	3.78133	2.6025	8.99125	5.79688	3.62	5.13	2.6	2.29	3.41	2.615	3.0625	5.88333	5.96938	5.69375	5.83156	2.06	4.9	4.58	3.93	3.8675	3.265	4.36562	7.00867	5.63187	5.47125	5.55156	3.3	6.57	5.41	6.61	5.4725	6.2425	5.67125
	3.85178	3.87339	3.81052		3.57583	3.08083	2.60917	3.17417	3.11	3.00083	3.37469	4.67521	4.39489	4.22318		3.68455	4.07727	2.30636	2.90455	3.24318	3.20727	3.63937	5.56453	4.90794	5.35637		5.462	4.319	3.013	4.599	4.34825	4.71375	4.69437
	0.769969	1.15029	1.81238						0.849036	0.868609	1.03389	1.19968								1.36805	0.941049	1.24519	1.8239				5.462	4.319	3.013	4.599	1.82873	2.1174	2.18544
													4.30903											5.13216
		3.84195											0.121413											0.317093
		0.044452
TIME M1	#REF!
	#REF!
TIME M2	#REF!
	#REF!
TIME M3	#REF!
	#REF!
TIME M4	#REF!
	#REF!
TIME M5	#REF!
	#REF!
Over time:	Mean
Method 1	4.69717
Method 2	4.42771
Method 3	3.56714
Method 4	3.64062
Method 5	3.90281

## Sheet: Tabelle2
1: Caudate liver lobe	M3
2: papillary process
3: left lateral
4: right lateral

## Sheet: Tabelle3
	T0_M1	T0_M2	T0_M3	T0_M4	T0_M5		T1_M1	T1_M2	T1_M3	T1_M4	T1_M5		T2_M1	T2_M2	T2_M3	T2_M4	T2_M5
	3.85	3.84	3.11	3	3.34		4.68	4.31	3.24	3.21	3.64		5.56	5.13	4.35	4.71	4.69

## Sheet: Tabelle4
T0_M1	T0_M2	T0_M3	T0_M4	T0_M5	T1_M1	T1_M2	T1_M3	T1_M4	T1_M5	T2_M1	T2_M2	T2_M3	T2_M4	T2_M5
3.438	3.03812	2.9825	2.34	3.1	4.13733	2.80781	2.2875	2.4675	2.64438	5.08667	3.15437	2.8	3.0425	3.57062
5.52533	5.5625	4.73	4.95	5.84625	6.63	6.685	6.075	5.335	5.88313	9.84733	11.1662	8.4925	9.7225	10.2831
2.76533	2.53281	2.3825	2.63	2.5375
3.72067	3.60031	2.815	3.075	3.085	3.326	3.53438	1.4275	2.9625	2.62375	4.196	3.09125	3.51	2.9625	2.87812
3.92933	3.62156	3.19	3.045	3.77437	5.42533	5.98312	4.225	4.0225	5.42875	5.93133	4.86	5.245	5.4975	5.27188
3.87933	4.50219	3.4325	2.9525	3.64812	4.83	4.02719	3.625	3.4425	3.4625	3.58533	3.81688	2.6525	3.44	3.145
4.92	4.00188	4.205	4.21	4.425	5.32133	4.03656	4.1175	3.1725	3.26438	5.90067	5.13094	5.1925	5.0975	5.09562
4.00733	3.87375	3.305	3.195	3.62875	4.74733	4.205	3.5725	2.6	3.01812	5.50667	4.59594	3.7175	4.24	3.8675
3.498	3.15375	2.5425	2.835	2.23625	4.29333	3.53875	2.4025	2.1575	2.74187		#DIV/0!
3.92667	3.85	2.91	2.605	3.17563	4.574	4.90187	2.5375	3.755	4.55062	4.28133	5.94469	3.9525	4.235	3.87562
2.83	2.56969	1.415	1.5575	1.97687	2.25933	1.84813	1.5375	2.1	2.05	4.30133	4.00969	2.4475	2.6575	3.285
3.78133	5.79688	3.41	2.615	3.0625	5.88333	5.83156	3.8675	3.265	4.36562	7.00867	5.55156	5.4725	6.2425	5.67125
