# Supplementary material for: Sample strategies for quantification of hepatic fat fraction mean MRI in healthy cats during body weight gain
Source: PLoS One. 2020 Nov 12;15(11):e0241905. doi: 10.1371/journal.pone.0241905 (PMC7660519; doi:10.1371/journal.pone.0241905)
Supplement: S3 File — (XLSX) [file pone.0241905.s003.xlsx]

## Sheet: Tabelle1
	T0																								T1																								T2
	OP1_T0_MeanM1_HFF	OP1_T0_MeanM1_Size	OP1_T0_Mean_TimeM1	OP1_T0_MeanM2_P_HFF	OP1_T0_MeanM2_C_HFF	OP1_T0_MeanM2_Size	OP1_T0_MeanTimeM2	OP1_T0_M3_ROI1_HFF	OP1_T0_M3_ROI1_Size	OP1_T0_M3_ROI2_HFF	OP1_T0_M3_ROI2_Size	OP1_T0_M3_ROI3_HFF	OP1_T0_M3_ROI3_Size	OP1_T0_M3_ROI4_HFF	OP1_T0_M3_ROI4_Size	OP1_T0_MeanM3_HFF	OP1_T0_MeanM3_Size	OP1_T0_MeanTimeM3	OP1_T0_MeanM4_HFF	OP1_T0_MeanM4_Size	OP1_T0_MeanTimeM4	OP1_T0_MeanM5_HFF	OP1_T0_MeanM5_Size	OP1_T0_TimeM5	OP1_T1_MeanM1_HFF	OP1_T1_MeanM1_Size	OP1_T1_Mean_TimeM1	OP1_T1_MeanM2_P_HFF	OP1_T1_MeanM2_C_HFF	OP1_T1_MeanM2_Size	OP1_T1_MeanTimeM2	OP1_T1_M3_ROI1_HFF	OP1_T1_M3_ROI1_Size	OP1_T1_M3_ROI2_HFF	OP1_T1_M3_ROI2_Size	OP1_T1_M3_ROI3_HFF	OP1_T1_M3_ROI3_Size	OP1_T1_M3_ROI4_HFF	OP1_T1_M3_ROI4_Size	OP1_T1_MeanM3_HFF	OP1_T1_MeanM3_Size	OP1_T1_MeanTimeM3	OP1_T1_MeanM4_HFF	OP1_T1_MeanM4_Size	OP1_T1_MeanTimeM4	OP1_T1_MeanM5_HFF	OP1_T1_MeanM5_Size	OP1_T1_TimeM5	OP1_T2_MeanM1_HFF
Ferrero	3.438	828.3	8	3.59375	2.4825	46.7875	8	3.73	80	2.81	36.9	3.5	100	1.89	100	2.9825	79.225	4	2.34	134.75	2	3.1	50.71	4	4.13733	1135.67	8	2.92063	2.695	36.3708	6	2.53	80	4.09	26	1.32	69	1.21	69	2.2875	61	1	2.4675	214.5	1	2.64438	46.7938	4	5.08667
Wasabi	5.52533	1076.4	10	5.83	5.295	33.3375	6	5.72	34.9	4.03	27.3	4.79	64	4.38	62	4.73	47.05	2	4.95	112.5	2	5.84625	45.5375	4	6.63	1051.41	7	6.81125	6.55875	56.5792	6	6.68	78	7.71	64	3.72	59	6.19	99	6.075	75	1	5.335	279	3	5.88313	40.3188	4	9.84733
Sam	2.76533	923.53	9	2.57313	2.4925	48.4083	6	2.5	68	1.37	36.6	2.27	60	3.39	67	2.3825	57.9	2	2.63	168.5	1	2.5375	41.325	3
Grisu	3.72067	1142.2	10	4.34563	2.855	44.1671	6	3.96	85	2.1	23.1	2.78	80	2.42	86	2.815	68.525	2	3.075	215.5	1	3.085	49.4438	4	3.326	1475.67	9	3.43	3.63875	37.6792	5	2.2	85	0.33	25.4	1.23	60	1.95	38.1	1.4275	52.125	1	2.9625	250.75	1	2.62375	35.1375	3	4.196
Duplo	3.92933	1207.27	12	3.53437	3.70875	48.45	6	5.18	62	1.76	55	1.49	138	4.33	60	3.19	78.75	2	3.045	289.75	1	3.77437	53.1563	4	5.42533	1168.67	7	6.6625	5.30375	38.425	5	4.81	109	6.34	25.2	2.35	99	3.4	64	4.225	74.3	2	4.0225	242.75	1	5.42875	45.1	4	5.93133
Raffaello	3.87933	985.93	11	5.81688	3.1875	36.1338	6	3.17	65	4.52	53	3.02	117	3.02	96	3.4325	82.75	3	2.9525	334.5	1	3.64812	44.2687	3	4.83	912.6	6	3.94938	4.105	34.9375	5	4.38	78	4.62	20.9	2.31	71	3.19	49.3	3.625	54.8	1	3.4425	265.25	2	3.4625	41.0063	3	3.58533
Chio	4.92	707.87	16	4.445	3.55875	38.2333	6	3.47	74	4.56	47.8	3.42	79	5.37	94	4.205	73.7	2	4.21	164.5	1	4.425	42.6438	4	5.32133	1315.87	8	4.00938	4.06375	35.4708	5	5.9	74	5.29	37.8	2.55	46	2.73	45.8	4.1175	50.9	1	3.1725	275	2	3.26438	43.7062	3	5.90067
Torino	4.00733	1008.13	11	4.505	3.2425	59.9375	7	4.63	69	2.33	47.4	2.37	79	3.89	63	3.305	64.6	2	3.195	231.5	1	3.62875	41.7188	4	4.74733	1215.87	8	4.13	4.28	42.1708	6	3.76	67	4.35	24.6	1.19	80	4.99	87	3.5725	64.65	1	2.6	250.25	2	3.01812	34.7625	4	5.50667
Pepo	3.498	1271.53	10	3.16375	3.14375	46.0708	7	1.63	56	4.07	19.8	2.44	63	2.03	47.8	2.5425	46.65	2	2.835	182	2	2.23625	47.4688	4	4.29333	15592.4	9	3.74125	3.33625	41.1458	6	3.02	64	3.61	21.9	2.1	100	0.88	108	2.4025	73.475	1	2.1575	279.375	1	2.74187	39.8062	3
Lou	3.92667	913.93	8	3.58	4.12	56.9542	7	3.2	78	3.72	17.6	1.4	63	3.32	100	2.91	64.65	3	2.605	256.75	2	3.17563	48.475	3	4.574	1136.53	7	5.1	4.70375	47.4875	4	2.17	74	2.49	44.4	2.12	107	3.37	58	2.5375	70.85	1	3.755	343.5	2	4.55062	47.3562	4	4.28133
Miro	2.83	1029.93	8	2.49063	2.64875	57.1458	6	2.1	75	0.57	58	1.23	59	1.76	74	1.415	66.5	2	1.5575	225.5	2	1.97687	46.4625	3	2.25933	1301.2	6	1.62	2.07625	60.8333	5	3.02	250	1.12	66	1.9	76	0.11	80	1.5375	118	1	2.1	426.25	2	2.05	50.5375	3	4.30133
Flips	3.78133	1289.13	10	2.6025	8.99125	51.0017	9	3.62	89	5.13	30.3	2.6	142	2.29	71	3.41	83.075	2	2.615	291.25	2	3.0625	45.75	4	5.88333	1654.53	7	5.96938	5.69375	39.7958	5	2.06	77	4.9	32.3	4.58	81	3.93	58	3.8675	62.075	1	3.265	378	2	4.36562	43.4875	3	7.00867
[truncated: 95 more columns]
